# Supplementary material for: Evaluation of the Comprehensive Complication Index Versus the Clavien–Dindo Classification for Predicting Clinical Outcomes After Cardiac Surgery in Adult Patients
Source: J Cardiovasc Dev Dis. 2025 Nov 27;12(12):461. doi: 10.3390/jcdd12120461 (PMC12733768; doi:10.3390/jcdd12120461)
Supplement: Supplementary file 1 [file jcdd-12-00461-s001.zip]

Archive with 2 entries (2 files):
- Supplementary file STROBE .pdf
- Table S1.pdf
